# Supplementary material for: Social Capital and the Improvement in Functional Ability among Older People in Japan: A Multilevel Survival Analysis Using JAGES Data
Source: Int J Environ Res Public Health. 2019 Apr 12;16(8):1310. doi: 10.3390/ijerph16081310 (PMC6518128; doi:10.3390/ijerph16081310)
Supplement: Supplementary file 1 [file ijerph-16-01310-s001.zip]

Archive with 1 entries (1 files):
- ijerph-463788-SI.xlsx
