# Supplementary material for: Social Capital and the Improvement in Functional Ability among Older People in Japan: A Multilevel Survival Analysis Using JAGES Data
Source: Int J Environ Res Public Health. 2019 Apr 12;16(8):1310. doi: 10.3390/ijerph16081310 (PMC6518128; doi:10.3390/ijerph16081310)
Supplement: Supplementary file 1 [file ijerph-16-01310-s001.zip › ijerph-463788-SI.xlsx]

## Sheet: Table S1
Supplementary Table S1. Japan’s long-term care system: Criteria and benefit limits (standard amounts) for in-home services
Disability Level	ADL Criteria	Available Services	Benefit Limit per Month (JP¥)a,b
Requiring Support-1/2	LTC is needed for some aspects of daily living, but proper care can instigate improvement in or maintenance of ADLs	LTC-prevention programs	49,700/104,000
Requiring LTC-1	Instability in regard to rising and gait. Partial support needed for toileting, bathing, dressing, and all other basic ADLs	Home-visit care. Access to facility-based services	165800
Requiring LTC-2	Difficulty in regard to rising and gait. Partial or complete support needed for toileting, bathing, dressing, and all other basic ADLs	Home-visit care ≤ three times per week or access to facility-based services	194800
Requiring LTC-3	Inability to rise and to walk. Complete support needed for toileting, bathing, dressing, and all other basic ADLs	Home-visit care during the day and evening, home-visit intensive nursing care, or access to facility-rehabilitation services (one–two service appointments per day)	267500
Requiring LTC-4	Severe decline in ADL capacity. Complete support needed for toileting, bathing, dressing, and all other basic ADLs	Home-visit care during the day and evening, home-visit intensive nursing care, or access to facility-rehabilitation services (two–three service appointments per day)	306000
Requiring LTC-5	Complete support needed for all ADLs. Difficulty communicating	Home-visit care during the day and evening, home-visit intensive nursing care, or access to facility-rehabilitation services (three–four service appointments per day)	358300
aBenefit limit = Standard amounts for in-home services per month. Japan’s LTC Insurance System pays 90.0% of the costs; the remaining 10.0% is paid by the user. Amounts vary slightly depending on region.
b1,000 JP¥ = 9.0 US dollars (2018)
ADL = activities of daily living; LTC = long-term care; JP¥ = Japanese yen

## Sheet: Table S2-7
Supplementary Table S2. Hazard ratio for improvements in functional ability: Models for community civic participation among men.
			Empty model		Model 1		Model 2
			HR	95%CI	HR	95%CI	HR	95%CI
Individual predictor
	Age (ref: 65–74)	75–84			1.087	0.817–1.447	1.085	0.815–1.444
		85 +			0.91	0.654–1.266	0.909	0.653–1.265
	Education (ref: low)	High			1.03	0.814–1.303	1.03	0.814–1.303
		Missing			0.862	0.521–1.426	0.861	0.520–1.425
	Income (ref: low)	Middle			0.936	0.682–1.284	0.933	0.679–1.281
		High			1.011	0.744–1.374	1.009	0.743–1.371
		Missing			1.111	0.806–1.532	1.109	0.805–1.529
	Disease (ref: no)	Yes			1.094	0.844–1.418	1.096	0.845–1.421
		Missing			0.979	0.690–1.389	0.98	0.691–1.391
	Marital status (ref: no)	Married			0.712*	0.508–0.997	0.712*	0.508–0.997
		Missing			0.652	0.309–1.376	0.647	0.306–1.368
	Living status (ref: no)	Yes			0.928	0.574–1.503	0.932	0.576–1.509
		Missing			1.234	0.706–2.157	1.249	0.712–2.191
	Group participation (a)	Yes			1.552**	1.196–2.015	1.481*	1.040–2.109
Community predictor
	Civic participation (b)	unit: SD			0.94	0.788–1.120	0.931	0.776–1.118
Cross-level interaction: (a) x (b)							0.92	0.608–1.394
level 2, between communities (σ2u0)			0.057	0.009–0.371	0.625	0.010–0.386	0.625	0.010–0.384
** p < 0.01, * p < 0.05, + p < 0.1 Model 1: Adjusting for individual predictors and community civic participation; Model 2: + Adjusting for individual/community interaction (civic participation);
HR: hazard ratio, CI: confidential interval, SD: standard deviation
Supplementary Table S3. Hazard ratio for improvements in functional ability: Models for community civic participation among women.
			Empty model		Model 1		Model 2
			HR	95%CI	HR	95%CI	HR	95%CI
Individual predictor
	Age (ref: 65–74)	75–84			1.025	0.760–1.384	1.026	0.760–1.386
		85 +			0.906	0.654–1.254	0.912	0.658–1.263
	Education (ref: low)	High			0.942	0.759–1.169	0.953	0.768–1.183
		Missing			0.967	0.663–1.412	0.974	0.667–1.422
	Income (ref: low)	Middle			0.93	0.692–1.249	0.924	0.688–1.243
		High			1.079	0.817–1.426	1.066	0.806–1.409
		Missing			1.065	0.826–1.374	1.062	0.823–1.370
	Disease (ref: no)	Yes			0.916	0.742–1.130	0.914	0.740–1.128
		Missing			0.630**	0.464–0.856	0.637**	0.469–0.865
	Marital status (ref: no)	Married			0.916	0.731–1.148	0.924	0.737–1.158
		Missing			0.978	0.591–1.616	0.973	0.589–1.610
	Living status (ref: no)	Yes			1.095	0.831–1.444	1.101	0.835–1.452
		Missing			0.946	0.570–1.570	0.955	0.575–1.586
	Group participation (a)	Yes			1.026	0.803–1.310	1.232	0.913–1.663
Community predictor
	Civic participation (b)	unit: SD			0.861+	0.732–1.012	0.886	0.753–1.043
Cross-level interaction: (a) x (b)							1.392+	0.993–1.950
level 2, between communities (σ2u0)			0.119	0.046–0.306	0.129	0.052–0.319	0.136	0.055–0.329
** p < 0.01, * p < 0.05, + p < 0.1 Model 1: Adjusting for individual predictors and community civic participation; Model 2: + Adjusting for individual/community interaction (civic participation);
HR: hazard ratio, CI: confidential interval, SD: standard deviation
Supplementary Table S4. Hazard ratio for improvements in functional ability: Models for community social cohesion among men.
			Empty model		Model 1		Model 2
			HR	95%CI	HR	95%CI	HR	95%CI
Individual predictor
	Age (ref: 65–74)	75–84			1.081	0.811–1.439	1.074	0.807–1.431
		85 +			0.856	0.616–1.189	0.843	0.606–1.172
	Education (ref: low)	High			1.054	0.834–1.332	1.062	0.841–1.342
		Missing			0.861	0.521–1.422	0.866	0.526–1.424
	Income (ref: low)	Middle			0.979	0.715–1.341	1.021	0.744–1.400
		High			1.033	0.761–1.403	1.038	0.765–1.409
		Missing			1.106	0.803–1.524	1.114	0.808–1.534
	Disease (ref: no)	Yes			1.117	0.862–1.448	1.099	0.848–1.425
		Missing			0.991	0.699–1.407	0.985	0.694–1.398
	Marital status (ref: no)	Married			0.697*	0.498–0.976	0.686*	0.491–0.959
		Missing			0.611	0.289–1.290	0.635	0.304–1.326
	Living status (ref: no)	Yes			0.863	0.534–1.395	0.884	0.547–1.426
		Missing			1.303	0.744–2.282	1.302	0.749–2.265
	Social cohesion (a)	Yes			1.03	0.776–1.368	1.344	0.926–1.949
Community predictor
	Social cohesion (b)	unit: SD			0.981	0.828–1.163	0.98	0.827–1.161
Cross-level interaction: (a) x (b)							1.705*	1.110–2.619
level 2, between communities (σ2u0)			0.057	0.009–0.371	0.066	0.012–0.379	0.064	0.010–0.392
** p < 0.01, * p < 0.05, + p < 0.1 Model 1: Adjusting for individual predictors and community social cohesion; Model 2: + Adjusting for individual/community interaction (social cohesion);
HR: hazard ratio, CI: confidential interval, SD: standard deviation
Supplementary Table S5. Hazard ratio for improvements in functional ability: Models for community social cohesion among women.
			Empty model		Model 1		Model 2
			HR	95%CI	HR	95%CI	HR	95%CI
Individual predictor
	Age (ref: 65–74)	75–84			1.037	0.766–1.402	1.038	0.767–1.404
		85 +			0.918	0.662–1.273	0.917	0.661–1.271
	Education (ref: low)	High			0.961	0.776–1.190	0.964	0.778–1.194
		Missing			0.945	0.647–1.379	0.953	0.653–1.392
	Income (ref: low)	Middle			0.943	0.701–1.268	0.955	0.709–1.286
		High			1.105	0.836–1.461	1.11	0.839–1.468
		Missing			1.067	0.827–1.377	1.074	0.833–1.387
	Disease (ref: no)	Yes			0.918	0.744–1.133	0.916	0.742–1.131
		Missing			0.629**	0.463–0.854	0.634**	0.466–0.861
	Marital status (ref: no)	Married			0.924	0.737–1.158	0.925	0.738–1.159
		Missing			0.948	0.572–1.569	0.946	0.573–1.564
	Living status (ref: no)	Yes			1.099	0.834–1.448	1.102	0.836–1.452
		Missing			0.962	0.579–1.600	0.979	0.589–1.628
	Social cohesion (a)	Yes			0.836	0.662–1.056	0.897	0.669–1.202
Community predictor
	Social cohesion (b)	unit: SD			0.878	0.739–1.042	0.89	0.747–1.059
Cross-level interaction: (a) x (b)							1.151	0.814–1.629
level 2, between communities (σ2u0)			0.119	0.046–0.306	0.135	0.056–0.325	0.135	0.056–0.325
** p < 0.01, * p < 0.05, + p < 0.1 Model 1: Adjusting for individual predictors and community social cohesion; Model 2: + Adjusting for individual/community interaction (social cohesion);
HR: hazard ratio, CI: confidential interval, SD: standard deviation
Supplementary Table S6. Hazard ratio for improvements in functional ability: Models for community reciprocity among men.
			Empty model		Model 1		Model 2
			HR	95%CI	HR	95%CI	HR	95%CI
Individual predictor
	Age (ref: 65–74)	75–84			1.085	0.815–1.444	1.088	0.817–1.449
		85 +			0.857	0.617–1.192	0.854	0.614–1.186
	Education (ref: low)	High			1.057	0.836–1.336	1.053	0.833–1.331
		Missing			0.855	0.517–1.413	0.85	0.513–1.409
	Income (ref: low)	Middle			0.981	0.716–1.344	0.965	0.704–1.323
		High			1.037	0.764–1.408	1.034	0.762–1.405
		Missing			1.112	0.806–1.534	1.103	0.799–1.521
	Disease (ref: no)	Yes			1.115	0.860–1.445	1.115	0.860–1.445
		Missing			0.996	0.702–1.413	0.996	0.702–1.413
	Marital status (ref: no)	Married			0.696*	0.497–0.975	0.700*	0.500–0.981
		Missing			0.626	0.295–1.326	0.627	0.295–1.336
	Living status (ref: no)	Yes			0.878	0.542–1.422	0.876	0.540–1.419
		Missing			1.318	0.752–2.308	1.31	0.745–2.301
	Reciprocity (a)	Yes			1.133	0.777–1.653	1.023	0.691–1.517
Community predictor
	Reciprocity (b)	unit: SD			0.983	0.830–1.165	0.986	0.831–1.170
Cross-level interaction: (a) x (b)							1.47	0.895–2.414
level 2, between communities (σ2u0)			0.057	0.009–0.371	0.069	0.013–0.367	0.065	0.012–0.369
** p < 0.01, * p < 0.05, + p < 0.1 Model 1: Adjusting for individual predictors and community reciprocity; Model 2: + Adjusting for individual/community interaction (reciprocity);
HR: hazard ratio, CI: confidential interval, SD: standard deviation
Supplementary Table S7. Hazard ratio for improvements in functional ability: Models for community reciprocity among women.
			Empty model		Model 1		Model 2
			HR	95%CI	HR	95%CI	HR	95%CI
Individual predictor
	Age (ref: 65–74)	75–84			1.018	0.754–1.373	1.018	0.754–1.374
		85 +			0.893	0.646–1.235	0.893	0.646–1.235
	Education (ref: low)	High			0.954	0.770–1.181	0.954	0.770–1.183
		Missing			0.943	0.644–1.381	0.943	0.643–1.380
	Income (ref: low)	Middle			0.933	0.694–1.254	0.934	0.694–1.256
		High			1.091	0.825–1.442	1.091	0.825–1.443
		Missing			1.065	0.825–1.374	1.064	0.825–1.374
	Disease (ref: no)	Yes			0.914	0.740–1.128	0.914	0.740–1.128
		Missing			0.622**	0.457–0.845	0.622**	0.457–0.847
	Marital status (ref: no)	Married			0.912	0.728–1.143	0.912	0.728–1.143
		Missing			0.96	0.578–1.592	0.96	0.579–1.593
	Living status (ref: no)	Yes			1.086	0.824–1.432	1.087	0.824–1.433
		Missing			0.932	0.559–1.554	0.935	0.560–1.563
	Reciprocity (a)	Yes			0.883	0.636–1.227	0.891	0.630–1.261
Community predictor
	Reciprocity (b)	unit: SD			1.059	0.903–1.243	1.056	0.896–1.245
Cross-level interaction: (a) x (b)							0.967	0.641–1.458
level 2, between communities (σ2u0)			0.119	0.046–0.306	0.132	0.054–0.323	0.133	0.054–0.323
** p < 0.01, * p < 0.05, + p < 0.1 Model 1: Adjusting for individual predictors and community reciprocity; Model 2: + Adjusting for individual/community interaction (reciprocity);
HR: hazard ratio, CI: confidential interval, SD: standard deviation

## Sheet: Table S8-13
Supplementary Table S8. Hazard ratio for improvements in functional ability: Models for community civic participation among men.
			Empty model		Model 1		Model 2
			HR	95%CI	HR	95%CI	HR	95%CI
Individual predictor
	Age (ref: 65–74)	75–84			1.09	0.819–1.451	1.083	0.813–1.442
		85 +			0.906	0.650–1.261	0.904	0.649–1.258
	Education (ref: low)	High			1.036	0.818–1.311	1.032	0.815–1.307
		Missing			0.863	0.521–1.429	0.862	0.521–1.427
	Income (ref: low)	Middle			0.941	0.685–1.291	0.932	0.678–1.280
		High			1.024	0.754–1.391	1.017	0.748–1.382
		Missing			1.116	0.810–1.539	1.106	0.802–1.525
	Disease (ref: no)	Yes			1.083	0.835–1.406	1.086	0.837–1.409
		Missing			0.964	0.679–1.369	0.962	0.677–1.365
	Marital status (ref: no)	Married			0.701*	0.500–0.982	0.704*	0.503–0.987
		Missing			0.62	0.294–1.310	0.616	0.291–1.302
	Living status (ref: no)	Yes			0.913	0.564–1.478	0.919	0.568–1.488
		Missing			1.271	0.727–2.220	1.293	0.738–2.266
	Group participation (continuous) (a)				1.282**	1.094–1.503	1.210+	0.977–1.499
Community predictor
	Civic participation (b)	unit: SD			0.938	0.786–1.120	0.922	0.769–1.107
Cross-level interaction: (a) x (b)							0.902	0.710–1.147
level 2, between communities (σ2u0)			0.057	0.009–0.371	0.068	0.012–0.374	0.068	0.013–0.368
** p < 0.01, * p < 0.05, + p < 0.1 Model 1: Adjusting for individual predictors and community civic participation; Model 2: + Adjusting for individual/community interaction (civic participation);
HR: hazard ratio, CI: confidential interval, SD: standard deviation
Supplementary Table S9. Hazard ratio for improvements in functional ability: Models for community civic participation among women.
			Empty model		Model 1		Model 2
			HR	95%CI	HR	95%CI	HR	95%CI
Individual predictor
	Age (ref: 65–74)	75–84			1.022	0.757–1.379	1.03	0.763–1.392
		85 +			0.901	0.651–1.247	0.913	0.659–1.265
	Education (ref: low)	High			0.95	0.765–1.179	0.966	0.778–1.199
		Missing			0.971	0.665–1.417	0.978	0.670–1.428
	Income (ref: low)	Middle			0.931	0.693–1.252	0.925	0.688–1.243
		High			1.079	0.816–1.426	1.058	0.800–1.399
		Missing			1.064	0.825–1.373	1.056	0.818–1.363
	Disease (ref: no)	Yes			0.915	0.742–1.130	0.916	0.742–1.130
		Missing			0.629**	0.464–0.855	0.636**	0.468–0.864
	Marital status (ref: no)	Married			0.917	0.732–1.150	0.921	0.735–1.154
		Missing			0.976	0.590–1.614	0.974	0.589–1.609
	Living status (ref: no)	Yes			1.1	0.835–1.451	1.102	0.836–1.454
		Missing			0.942	0.568–1.564	0.955	0.575–1.585
	Group participation (continuous) (a)				0.973	0.824–1.148	1.143	0.937–1.393
Community predictor
	Civic participation (b)	unit: SD			0.862+	0.733–1.014	0.893	0.759–1.051
Cross-level interaction: (a) x (b)							1.317**	1.068–1.623
level 2, between communities (σ2u0)			0.119	0.046–0.306	0.129	0.052–0.319	0.138	0.057–0.332
** p < 0.01, * p < 0.05, + p < 0.1 Model 1: Adjusting for individual predictors and community civic participation; Model 2: + Adjusting for individual/community interaction (civic participation);
HR: hazard ratio, CI: confidential interval, SD: standard deviation
Supplementary Table S10. Hazard ratio for improvements in functional ability: Models for community social cohesion among men.
			Empty model		Model 1		Model 2
			HR	95%CI	HR	95%CI	HR	95%CI
Individual predictor
	Age (ref: 65–74)	75–84			1.08	0.811–1.438	1.082	0.812–1.440
		85 +			0.855	0.615–1.188	0.849	0.611–1.179
	Education (ref: low)	High			1.053	0.833–1.331	1.049	0.830–1.325
		Missing			0.861	0.521–1.423	0.881	0.534–1.453
	Income (ref: low)	Middle			0.978	0.714–1.340	1.01	0.737–1.384
		High			1.031	0.759–1.401	1.04	0.765–1.412
		Missing			1.107	0.803–1.525	1.093	0.793–1.507
	Disease (ref: no)	Yes			1.116	0.861–1.446	1.111	0.857–1.439
		Missing			0.99	0.698–1.405	0.996	0.702–1.413
	Marital status (ref: no)	Married			0.697*	0.497–0.976	0.690*	0.493–0.965
		Missing			0.611	0.289–1.290	0.627	0.299–1.314
	Living status (ref: no)	Yes			0.863	0.534–1.395	0.876	0.542–1.414
		Missing			1.303	0.744–2.284	1.295	0.743–2.256
	Social cohesion (continuous) (a)				1.014	0.922–1.116	1.107+	0.984–1.244
Community predictor
	Social cohesion (b)	unit: SD			0.981	0.828–1.163	0.981	0.828–1.162
Cross-level interaction: (a) x (b)							1.199**	1.047–1.373
level 2, between communities (σ2u0)			0.057	0.009–0.371	0.067	0.012–0.378	0.062	0.009–0.414
** p < 0.01, * p < 0.05, + p < 0.1 Model 1: Adjusting for individual predictors and community social cohesion; Model 2: + Adjusting for individual/community interaction (social cohesion);
HR: hazard ratio, CI: confidential interval, SD: standard deviation
Supplementary Table S11. Hazard ratio for improvements in functional ability: Models for community social cohesion among women.
			Empty model		Model 1		Model 2
			HR	95%CI	HR	95%CI	HR	95%CI
Individual predictor
	Age (ref: 65–74)	75–84			1.022	0.756–1.382	1.021	0.755–1.381
		85 +			0.905	0.653–1.253	0.904	0.652–1.252
	Education (ref: low)	High			0.959	0.774–1.188	0.962	0.776–1.191
		Missing			0.957	0.655–1.397	0.964	0.660–1.407
	Income (ref: low)	Middle			0.937	0.697–1.259	0.946	0.703–1.272
		High			1.096	0.829–1.449	1.099	0.831–1.453
		Missing			1.063	0.824–1.371	1.067	0.827–1.377
	Disease (ref: no)	Yes			0.919	0.744–1.134	0.916	0.742–1.131
		Missing			0.631**	0.465–0.858	0.638**	0.470–0.867
	Marital status (ref: no)	Married			0.92	0.734–1.153	0.923	0.736–1.157
		Missing			0.964	0.582–1.595	0.96	0.581–1.587
	Living status (ref: no)	Yes			1.101	0.836–1.452	1.106	0.839–1.457
		Missing			0.958	0.577–1.593	0.977	0.587–1.624
	Social cohesion (continuous) (a)				0.969	0.891–1.054	0.999	0.898–1.112
Community predictor
	Social cohesion (b)	unit: SD			0.878	0.740–1.043	0.892	0.749–1.061
Cross-level interaction: (a) x (b)							1.062	0.933–1.208
level 2, between communities (σ2u0)			0.119	0.046–0.306	0.135	0.056–0.325	0.134	0.055–0.324
** p < 0.01, * p < 0.05, + p < 0.1 Model 1: Adjusting for individual predictors and community social cohesion; Model 2: + Adjusting for individual/community interaction (social cohesion);
HR: hazard ratio, CI: confidential interval, SD: standard deviation
Supplementary Table S12. Hazard ratio for improvements in functional ability: Models for community reciprocity among men.
			Empty model		Model 1		Model 2
			HR	95%CI	HR	95%CI	HR	95%CI
Individual predictor
	Age (ref: 65–74)	75–84			1.082	0.812–1.440	1.088	0.817–1.448
		85 +			0.853	0.614–1.186	0.854	0.614–1.187
	Education (ref: low)	High			1.056	0.835–1.334	1.054	0.834–1.333
		Missing			0.868	0.525–1.436	0.872	0.526–1.445
	Income (ref: low)	Middle			0.976	0.712–1.337	0.968	0.706–1.327
		High			1.026	0.756–1.394	1.024	0.754–1.390
		Missing			1.126	0.816–1.553	1.122	0.813–1.548
	Disease (ref: no)	Yes			1.107	0.854–1.435	1.104	0.852–1.431
		Missing			1	0.705–1.419	0.994	0.700–1.411
	Marital status (ref: no)	Married			0.678*	0.483–0.952	0.681*	0.485–0.956
		Missing			0.632	0.298–1.338	0.629	0.296–1.337
	Living status (ref: no)	Yes			0.9	0.556–1.457	0.901	0.556–1.459
		Missing			1.329	0.758–2.329	1.328	0.755–2.334
	Reciprocity (continuous) (a)				1.112+	0.987–1.252	1.086	0.954–1.235
Community predictor
	Reciprocity (b)	unit: SD			0.986	0.833–1.167	0.988	0.834–1.170
Cross-level interaction: (a) x (b)							1.078	0.914–1.272
level 2, between communities (σ2u0)			0.057	0.009–0.371	0.069	0.013–0.363	0.067	0.012–0.360
** p < 0.01, * p < 0.05, + p < 0.1 Model 1: Adjusting for individual predictors and community reciprocity; Model 2: + Adjusting for individual/community interaction (reciprocity);
HR: hazard ratio, CI: confidential interval, SD: standard deviation
Supplementary Table S13. Hazard ratio for improvements in functional ability: Models for community reciprocity among women.
			Empty model		Model 1		Model 2
			HR	95%CI	HR	95%CI	HR	95%CI
Individual predictor
	Age (ref: 65–74)	75–84			1.015	0.752–1.370	1.013	0.751–1.367
		85 +			0.894	0.646–1.237	0.893	0.646–1.236
	Education (ref: low)	High			0.95	0.767–1.177	0.952	0.769–1.179
		Missing			0.966	0.661–1.412	0.962	0.658–1.406
	Income (ref: low)	Middle			0.934	0.695–1.256	0.94	0.699–1.264
		High			1.087	0.822–1.437	1.091	0.825–1.443
		Missing			1.072	0.831–1.384	1.071	0.830–1.383
	Disease (ref: no)	Yes			0.913	0.739–1.127	0.913	0.739–1.127
		Missing			0.630**	0.464–0.856	0.634**	0.467–0.861
	Marital status (ref: no)	Married			0.909	0.725–1.139	0.916	0.730–1.149
		Missing			0.977	0.589–1.620	0.989	0.597–1.641
	Living status (ref: no)	Yes			1.092	0.828–1.439	1.098	0.833–1.449
		Missing			0.946	0.568–1.575	0.968	0.581–1.611
	Reciprocity (continuous) (a)				1.016	0.916–1.128	1.046	0.930–1.177
Community predictor
	Reciprocity (b)	unit: SD			1.061	0.903–1.246	1.034	0.873–1.224
Cross-level interaction: (a) x (b)							0.921	0.793–1.070
level 2, between communities (σ2u0)			0.119	0.046–0.306	0.133	0.055–0.324	0.134	0.055–0.325
** p < 0.01, * p < 0.05, + p < 0.1 Model 1: Adjusting for individual predictors and community reciprocity; Model 2: + Adjusting for individual/community interaction (reciprocity);
HR: hazard ratio, CI: confidential interval, SD: standard deviation
